# Supplementary material for: Autologous skeletal myoblast patch implantation prevents the deterioration of myocardial ischemia and right heart dysfunction in a pressure-overloaded right heart porcine model
Source: PLoS One. 2021 Feb 26;16(2):e0247381. doi: 10.1371/journal.pone.0247381 (PMC7909703; doi:10.1371/journal.pone.0247381)
Supplement: S1 File — (XLSX) [file pone.0247381.s004.xlsx]

## Sheet: CT
	BaselineRVEDV(mL)	BaselineRVESV(mL)	BaselineRVEF(%)	preRVEDV(mL)	preRVESV(mL)	preRVEF(%)	postRVEDV(mL)	postRVESV(mL)	postRVEF(%)
Control	14.4	5.3	63.5	51.8	29.459	43.1293	65.241	44.712	31.4664
Control	17.3	7.2	58.6	44.927	28.926	35.6156	79.132	52.538	33.6071
Control	18.743	7.738	58.7153	49.234	30.198	38.6643	61.73	41.4	32.9337
Control	19.1	9.3	51.3089	45.297	30.001	33.7682	62.517	42.885	31.4027
Control	16.165	8.244	49.0009	52.18	35.169	32.6006	70.188	54.331	22.5922
Control	21.661	10.889	49.7299	46.778	33.993	27.3312	55.469	40.944	26.1858
PATCH	17.187	7.841	54.3783	40.447	27.306	32.4894	46.235	27.664	40.1665
PATCH	15.592	7.72	50.4874	48.675	29.539	39.3138	56.602	32.183	43.1416
PATCH	17.4	7.3	58	53.412	37.404	29.9708	44.171	26.168	40.7575
PATCH	18.188	8.26	54.5854	42.262	28.699	32.0927	39.904	23.859	40.209
PATCH	15.233	7.169	52.9377	37.295	23.59	36.7476	41.242	23.888	42.0785
PATCH	17.075	8.126	52.41	36.8	24.6	33.2	57.113	33.473	41.3916

## Sheet: TEE
Post	Wall Thickness(mm)	%FAC	E/e'	ICT(ms)	IRT(ms)	Tei	TAPSE(mm)
Control	6	17.8571	12.75	87	93	0.610169	5
Control	9.6	19.6864	9.66667	105	100	0.626911	6.3
Control	7	27.9221	8.22222	97	90	0.722008	4
Control	8	15.3846	10	97	100	0.611801	5
Control	7	11.6279	10.6	83	97	0.8	4
Control	6	22.619	9.42857	76	118	0.729323	6
PATCH	7.1	46.6549	7.33333	55	55	0.493274	8
PATCH	5	48.2759	7.5	55	44	0.492537	8
PATCH	8	49.5238	7.16667	44	44	0.480874	10
PATCH	6	51.1111	7.66667	39	55	0.362934	11
PATCH	6	46.9388	5.33333	39	67	0.281167	9
PATCH	7	44.0678	4.41667	44	55	0.414226	8
Pre	Wall Thickness(mm)	%FAC	E/e'	ICT(ms)	IRT(ms)	Tei	TAPSE(mm)
Control	6	46.4286	9.2	90	102	0.76494	4
Control	6	48.1481	9.5	59	118	0.753191	6
Control	6	42.5	9.61538	55	80	0.61086	4
Control	6	32.9412	8.71429	62	97	0.638554	5
Control	6	35.1852	10.1667	59	83	0.696078	6
Control	6	40	8	66	93	0.729358	6
PATCH	6	37.2093	8.42857	90	112	0.768061	4
PATCH	6	43.1579	9	66	93	0.726027	4
PATCH	6	38.1818	8.66667	62	104	0.809756	4
PATCH	7	42.1053	7.6	76	97	0.714876	4
PATCH	6	30.597	8.14286	86	111	0.864035	5
PATCH	7	44.1176	7.42857	73	86	0.753555	5
Baseline	RV Free Wall Thickness(mm)	FAC(%)	E/e'	ICT(ms)	IRT(ms)	Tei	TAPSE(mm)
Control	2.7	53.4483	4.16667	28	39	0.29386	6
Control	3	73.6842	3.8	28	61	0.390351	7
Control	2	76	4.875	28	67	0.450237	7
Control	3	56.1404	5.88889	33	39	0.336449	7
Control	4	66.6667	4.16667	38	48	0.377193	6
Control	3	54.2857	5	44	50	0.4	8
PATCH	4	53.125	4.46667	33	33	0.257812	5
PATCH	3	61.2245	3.83333	33	33	0.381503	6
PATCH	3	53.125	5	50	50	0.452489	7
PATCH	3	68.4211	4.57143	22	50	0.270677	9
PATCH	3	58.0645	5.3	31	41	0.378947	7
PATCH	3	73.3333	5.23529	28	50	0.369668	8

## Sheet: Cath-PVloop
	HR(bpm)	RVEF(%)	RVESP(mmHg)	RVEDP(mmHg)	dP/dt max(mmHg/sec)	dP/dt min(mmHg/sec)	Tau(ms)	ESPVR(mmHg/mL)	EDPVR(mmHg/mL)	RVESP/LVESP
Control	72.18	7.5	20	6	152.5	-127.9	60.4	1.4	0.73	0.408163
Control	91.34	28.9	27	9.9	164.2	-167.1	67.4	2.04	0.45	0.633803
Control	58.89	14.8	30.3	7	211.9	-231.5	56	0.36	1.45	0.543011
Control	67.5	37.9	23	8	133.9	-178.8	39.6	0.81	0.73	0.766667
Control	93.86	30.1	48.2	6.9	275	-345.4	48	0.91	1.35	0.739264
Control	67.51	23.2	23.1	7.1	133.9	-178.3	39.6	1.39	0.99	0.354294
PATCH	164.98	55.1	23.8	6	466.1	-260.5	38.6	6.58	0.11	0.991667
PATCH	118.1	31.2	33.3	2.7	313	-288.4	36	2.39	0.11	0.589381
PATCH	82.36	38.5	47.4	1.7	270.1	-448.9	35.2	2.79	0.17	0.90458
PATCH	124	39.4	34.1	2	347.9	-358	36	3.49	0.19	0.694501
PATCH	128.3	49.5	40.1	0	550.7	-562.3	24	4.8	0.09	0.61128
PATCH	126.4	53.8	36.4	4.8	602.7	-427.1	23.2	3.42	0.16	0.728

## Sheet: PET
	kmono rest	kmono stress	kmono Stress/Rest	MBF rest	MBF stress	MBF Stress/Rest
Control	0	-0.04	-0.29	0.07	-0.11	-0.28
Control	0.02	-0.01	-1.06	-0.02	-0.7	-0.83
Control	-0.04	-0.1	-0.33	-0.66	-1.77	0.06
Control	0.01	-0.16	-2.41	-0.33	-3.68	-4.24
PATCH	-0.02	-0.05	-0.09	0.09	0.61	0.25
PATCH	0.01	0.03	0.13	-0.27	0.31	0.68
PATCH	-0.02	-0.02	0.35	-0.36	0.23	0.84
PATCH	0	0.06	0.35	0.03	1.35	1.37
	RV efficacy
Control	0.0173163
Control	0.0684568
Control	0.0288676
Control	0.0324266
PATCH	0.493514
PATCH	0.496058
PATCH	0.140182
PATCH	0.112346

## Sheet: Organ weight
	RV/BW(g/kg)	RV/BV(g)	Liver/BW(g/kg)
Control	3.76584	0.55721	48.3255
Control	3.26619	0.537278	53.7777
Control	4.49324	0.532426	48.8362
Control	3.39355	0.520792	41.9935
Control	3.92073	0.527482	26.872
Control	2.68927	0.527132	20.6259
PATCH	1.79021	0.376471	19.4762
PATCH	2.13855	0.365602	19.2945
PATCH	2.24479	0.402619	19.5035
PATCH	2.62848	0.456959	16.3253
PATCH	2.61842	0.414583	20.7763
PATCH	2.74857	0.423789	21.5448

## Sheet: His
	Cell Size(mm)	αSMA+/CD31+ (units/cardiomyocyte)	Fibrosis(%)	DHE(units/mm2)
Control	17.6556	0.416301	7.68889	1723.11
Control	19.5333	0.343783	8.21111	1760.33
Control	17.7111	0.376935	6.98889	1547.89
Control	16.9778	0.36585	7.67778	1733
Control	20.9889	0.348932	9.73333	1655.33
Control	23.9444	0.34741	7.94444	1476.89
PATCH	13.5444	0.5745	4.6	712.556
PATCH	11.9444	0.608696	4.17778	541.778
PATCH	12.5667	0.625279	4.4	354
PATCH	13.1	0.598347	3.8	295.556
PATCH	12.7444	0.597371	2.95556	529.222
PATCH	12.5667	0.574699	4.83333	451.111

## Sheet: qPCR
	VEGF	HGF	SDF-1	NOX2	NOX4	ANP	BNP	TGFb1	CCN2
Control	0.710508	0.892275	0.763058	2.11845	2.25179	2.36486	10.2356	1.43786	3.22641
Control	0.863012	0.677498	0.634802	1.50217	1.59571	1.13039	0.770839	1.18289	0.662822
Control	0.831046	0.751255	0.293699	1.48453	2.97896	0.995497	1.14945	1.11468	1.00005
Control	0.798867	0.642566	0.465645	3.70247	1.59199	0.946398	8.41229	1.66431	1.93628
Control	0.735888	0.850459	0.16164	1.84631	1.6739	5.49542	9.63075	1.19254	0.52441
Control	0.742386	0.892422	0.593798	2.59423	1.97168	3.49642	1.35853	1.46405	0.798215
PATCH	1.03672	0.779251	0.937375	0.558641	0.80496	0.343854	0.128653	0.885547	0.635587
PATCH	1.77953	1.29407	1.16976	1.24327	0.62825	0.667436	0.266808	0.734056	0.668265
PATCH	1.05058	2.79585	2.93384	0.795844	0.571503	0.126827	0.244507	0.963001	0.0570267
PATCH	0.953248	1.29774	0.874072	0.71731	0.99097	0.692605	0.0295234	0.927874	0.134704
PATCH	0.911594	0.934126	0.915499	1.28606	0.741452	0.265083	0.0326675	0.631673	0.448849
PATCH	0.765667	0.923243	0.715834	1.12558	0.759327	0.723064	0.215572	0.874903	0.400702
